# Supplementary material for: Occurrence, Bioaccumulation, and Risk Assessment of Organophosphate Esters in Rivers Receiving Different Effluents
Source: Toxics. 2024 Aug 20;12(8):612. doi: 10.3390/toxics12080612 (PMC11359139; doi:10.3390/toxics12080612)
Supplement: Supplementary file 1 [file toxics-12-00612-s001.zip]

Archive with 1 entries (1 files):
- toxics-3144992-supplementary.pdf
